# Supplementary material for: The Effect of Rotating Magnetic Field on Susceptibility Profile of Methicillin-Resistant Staphylococcus aureus Strains Exposed to Activity of Different Groups of Antibiotics
Source: Int J Mol Sci. 2021 Oct 26;22(21):11551. doi: 10.3390/ijms222111551 (PMC8583794; doi:10.3390/ijms222111551)
Supplement: Supplementary file 1 [file ijms-22-11551-s001.zip]

Archive with 1 entries (1 files):
- ijms-1414449-supplementary.pdf
